# Supplementary material for: Phylogeographic Investigation of an Endangered Longhorn Beetle, Callipogon relictus (Coleoptera: Cerambycidae), in Northeast Asia: Implications for Future Restoration in Korea
Source: Insects. 2021 Jun 15;12(6):555. doi: 10.3390/insects12060555 (PMC8232212; doi:10.3390/insects12060555)
Supplement: Supplementary file 1 [file insects-12-00555-s001.zip]

Archive with 2 entries (2 files):
- New_FigureS1_COII.pdf
- New_Table S1-3_210529.pdf
